# Supplementary material for: Designing and Exploration of the Biological Potentials of Novel Centrosymmetric Heteroleptic Copper(II) Carboxylates
Source: Pharmaceuticals (Basel). 2023 Oct 14;16(10):1462. doi: 10.3390/ph16101462 (PMC10610105; doi:10.3390/ph16101462)
Supplement: Supplementary file 1 [file pharmaceuticals-16-01462-s001.zip]

Archive with 1 entries (1 files):
- pharmaceuticals-2594201-supplementary.pdf
